# Supplementary material for: Microbial Community Response to Granular Peroxide-Based Algaecide Treatment of a Cyanobacterial Harmful Algal Bloom in Lake Okeechobee, Florida (USA)
Source: Toxins (Basel). 2024 Apr 26;16(5):206. doi: 10.3390/toxins16050206 (PMC11125911; doi:10.3390/toxins16050206)
Supplement: Supplementary file 1 [file toxins-16-00206-s001.zip]

Archive with 1 entries (1 files):
- toxins-2940842-supplementary.pdf
